# Supplementary material for: Recovery Rate of Under‐Five Children From Severe Acute Malnutrition and Its Predictors in Ethiopia: A Systematic Review and Meta‐Analysis
Source: Health Sci Rep. 2026 Jan 26;9(2):e71788. doi: 10.1002/hsr2.71788 (PMC12834707; doi:10.1002/hsr2.71788)
Supplement: Supplementary file 5 — Supporting file 1. do file. [file HSR2-9-e71788-s004.do]

*"Overall pooled recovery rate of children from SAM."
 metaprop Recovered Samplesize, random label (namevar= Author) power(2)

           Study     |     ES    [95% Conf. Interval]     % Weight
---------------------+---------------------------------------------------
Budul AB, et al (40) |     81.71       77.33        85.41    2.13
Akeberegn A, et al ( |     79.67       74.14        84.27    2.10
Negussie AS, et al ( |     70.39       65.03        75.25    2.10
Baraki AG, et al (38 |     62.13       59.79        64.41    2.17
Bekalu A, et al (23) |     77.30       73.08        81.04    2.14
Wondim A, et al (43) |     65.83       61.04        70.32    2.12
Fikrie A, et al (44) |     71.39       66.66        75.70    2.12
Abebe A, et al (45). |     71.43       67.21        75.30    2.13
Tsegaye A, et al (7) |     79.55       75.06        83.41    2.13
Tegegne AS, et al (4 |     62.77       58.99        66.40    2.14
Derseh, B, et al (19 |     55.93       51.11        60.64    2.11
Lencha B, et al (47) |     93.18       91.17        94.77    2.18
Atnafe B, et al (48) |     79.80       76.70        82.59    2.16
Abate BB, et al (49) |     65.00       61.10        68.71    2.14
Asres DT, et al (50) |     51.87       46.99        56.72    2.11
Gebremichael DY (51) |     82.38       78.45        85.73    2.14
Gebrezgi D, et al (5 |     51.87       46.99        56.72    2.11
Wagnew F, et al (53) |     69.23       64.64        73.47    2.12
Bizuneh FK, et al (5 |     65.42       60.93        69.65    2.12
Yadeta SK, et al (55 |     89.55       86.18        92.18    2.16
F Adem, et al (37).  |     25.56       18.91        33.59    2.02
Kidane GF, et al (56 |     75.86       69.96        80.92    2.09
Teshome G, et al (57 |     79.63       73.76        84.46    2.09
Mekuria G, et al (58 |     77.87       72.35        82.54    2.10
Kitesa GY, et al (59 |     79.83       76.40        82.87    2.15
Desyibelew HD, et al |     58.35       53.47        63.08    2.11
Gebremedhin K, et al |     70.40       65.76        74.65    2.12
Adimasu M, et al (62 |     81.32       77.33        84.75    2.14
Mengesha MM, et al ( |     78.74       74.13        82.71    2.13
Kabalo MY, et al (64 |     63.48       60.07        66.75    2.15
Shanka NA, et al(65) |     67.70       64.32        70.91    2.15
Kabthymer RH, et al  |     73.07       68.36        77.31    2.12
Hassen SL, et al (67 |     75.37       70.95        79.31    2.13
Eyi SE, et al (68).  |     68.72       64.47        72.69    2.13
Husen S, et al (69). |     90.94       89.00        92.56    2.18
Tefera TK, et al (70 |     74.49       69.60        78.82    2.12
Tesfay W, et al (71) |     56.03       51.90        60.07    2.13
Mamo WN, et al (72). |     65.30       60.44        69.86    2.11
Simachew Y, et al (7 |     70.40       66.47        74.05    2.14
Bitew ZW, et al (74) |     79.03       75.30        82.32    2.15
Bitew ZW, et al (75) |     76.39       72.86        79.59    2.15
Wondmeneh TG, et al  |     58.06       52.99        62.97    2.11
Workie H.M,et al(39) |     95.63       93.11        97.25    2.17
Meseret F,et at (77) |     83.09       78.81        86.66    2.14
Getahun GK, et al (7 |     48.16       43.63        52.71    2.12
Mekonnen GB,et al (7 |     75.12       68.84        80.49    2.08
Feleke FW, et al(80) |     74.72       69.93        78.97    2.12
---------------------+---------------------------------------------------
Random pooled  ES    |     71.37       67.57        75.16  100.00
---------------------+---------------------------------------------------

  Heterogeneity chi^2 =    2299.46 (d.f. = 46) p =       0.00
  I^2 (variation in ES attributable to heterogeneity) =     98.00%
  Estimate of between-study variance Tau^2 =       0.02

  Test of ES=0 : z=      36.86 p =       0.00

. 
*subgroup analysis by region 
metaprop Recovered Samplesize, random label (namevar= Author) power(2) by ( Region )

           Study     |      ES       [95% Conf. Interval]  % Weight
---------------------+---------------------------------------------------
     Somalia
Budul AB, et al (40) |       81.71     77.33        85.41        2.13
---------------------+---------------------------------------------------
     SNNP
Akeberegn A, et al ( |       79.67     74.14        84.27        2.10
Fikrie A, et al (44) |       71.39     66.66        75.70        2.12
Abebe A, et al (45). |       71.43     67.21        75.30        2.13
Gebremichael DY (51) |       82.38     78.45        85.73        2.14
Teshome G, et al (57 |       79.63     73.76        84.46        2.09
Gebremedhin K, et al |       70.40     65.76        74.65        2.12
Mengesha MM, et al ( |       78.74     74.13        82.71        2.13
Kabalo MY, et al (64 |       63.48     60.07        66.75        2.15
Shanka NA, et al(65) |       67.70     64.32        70.91        2.15
Simachew Y, et al (7 |       70.40     66.47        74.05        2.14
 Sub-total           |
  Random pooled  ES  |       73.41     69.35        77.47       21.29
---------------------+---------------------------------------------------
     Addis Ababa
Negussie AS, et al ( |       70.39     65.03        75.25        2.10
Adimasu M, et al (62 |       81.32     77.33        84.75        2.14
Bitew ZW, et al (74) |       79.03     75.30        82.32        2.15
Bitew ZW, et al (75) |       76.39     72.86        79.59        2.15
Getahun GK, et al (7 |       48.16     43.63        52.71        2.12
 Sub-total           |
  Random pooled  ES  |       71.13     60.32        81.93       10.66
---------------------+---------------------------------------------------
     Amhara
Baraki AG, et al (38 |       62.13     59.79        64.41        2.17
Derseh, B, et al (19 |       55.93     51.11        60.64        2.11
Abate BB, et al (49) |       65.00     61.10        68.71        2.14
Asres DT, et al (50) |       51.87     46.99        56.72        2.11
Gebrezgi D, et al (5 |       51.87     46.99        56.72        2.11
Wagnew F, et al (53) |       69.23     64.64        73.47        2.12
Mekuria G, et al (58 |       77.87     72.35        82.54        2.10
Desyibelew HD, et al |       58.35     53.47        63.08        2.11
Hassen SL, et al (67 |       75.37     70.95        79.31        2.13
Tefera TK, et al (70 |       74.49     69.60        78.82        2.12
Mamo WN, et al (72). |       65.30     60.44        69.86        2.11
Workie H.M,et al(39) |       95.63     93.11        97.25        2.17
Mekonnen GB,et al (7 |       75.12     68.84        80.49        2.08
Feleke FW, et al(80) |       74.72     69.93        78.97        2.12
 Sub-total           |
  Random pooled  ES  |       68.09     59.80        76.39       29.71
---------------------+---------------------------------------------------
     Oromia
Bekalu A, et al (23) |       77.30     73.08        81.04        2.14
Tsegaye A, et al (7) |       79.55     75.06        83.41        2.13
Lencha B, et al (47) |       93.18     91.17        94.77        2.18
Yadeta SK, et al (55 |       89.55     86.18        92.18        2.16
F Adem, et al (37).  |       25.56     18.91        33.59        2.02
Kitesa GY, et al (59 |       79.83     76.40        82.87        2.15
Kabthymer RH, et al  |       73.07     68.36        77.31        2.12
Eyi SE, et al (68).  |       68.72     64.47        72.69        2.13
Husen S, et al (69). |       90.94     89.00        92.56        2.18
 Sub-total           |
  Random pooled  ES  |       75.76     67.77        83.76       19.20
---------------------+---------------------------------------------------
     Benishangul Gumuz
Wondim A, et al (43) |       65.83     61.04        70.32        2.12
Bizuneh FK, et al (5 |       65.42     60.93        69.65        2.12
 Sub-total           |
  Random pooled  ES  |       65.61     62.42        68.80        4.24
---------------------+---------------------------------------------------
     Afar
Tegegne AS, et al (4 |       62.77     58.99        66.40        2.14
Wondmeneh TG, et al  |       58.06     52.99        62.97        2.11
 Sub-total           |
  Random pooled  ES  |       61.10     58.12        64.09        4.25
---------------------+---------------------------------------------------
     Dire Dawa
Atnafe B, et al (48) |       79.80     76.70        82.59        2.16
---------------------+---------------------------------------------------
     Tigray
Kidane GF, et al (56 |       75.86     69.96        80.92        2.09
Tesfay W, et al (71) |       56.03     51.90        60.07        2.13
 Sub-total           |
  Random pooled  ES  |       63.09     59.81        66.38        4.22
---------------------+---------------------------------------------------
     Harar
Meseret F,et at (77) |       83.09     78.81        86.66        2.14
---------------------+---------------------------------------------------
Overall              |           
  Random pooled  ES  |       71.37     67.57        75.16      100.00
---------------------+---------------------------------------------------

Test(s) of heterogeneity:
               Heterogeneity  degrees of
                 statistic     freedom            P       I^2**
Somalia                     .      0               .         .%
SNNP                    89.27      9            0.00     89.92%
Addis Ababa            149.34      4            0.00     97.32%
Amhara                 824.94     13            0.00     98.42%
Oromia                 493.06      8            0.00     98.38%
Benishangul Gumuz           .      1               .         .%
Afar                        .      1               .         .%
Dire Dawa                   .      0               .         .%
Tigray                      .      1               .         .%
Harar                       .      0               .         .%
Overall               2299.46     46            0.00     98.00%
** I^2: the variation in ES attributable to heterogeneity)


Random: Test for heterogeneity between sub-groups: 
                       175.73      9            0.00

Significance test(s) of  ES=0

Somalia               z= 39.55      p = 0.00      
SNNP                  z= 35.42      p = 0.00      
Addis Ababa           z= 12.90      p = 0.00      
Amhara                z= 16.09      p = 0.00      
Oromia                z= 18.58      p = 0.00      
Benishangul Gumuz     z= 40.32      p = 0.00      
Afar                  z= 40.11      p = 0.00      
Dire Dawa             z= 53.08      p = 0.00      
Tigray                z= 37.63      p = 0.00      
Harar                 z= 41.42      p = 0.00      
Overall               z= 36.86      p = 0.00      
-------------------------------------------------------------------------

*subgroup analysis by study design
. metaprop Recovered Samplesize, random label (namevar= Author) power(2) by ( Studydesign )

           Study     |      ES       [95% Conf. Interval]  % Weight
---------------------+---------------------------------------------------
     retrospective
Budul AB, et al (40) |       81.71     77.33        85.41        2.13
Akeberegn A, et al ( |       79.67     74.14        84.27        2.10
Negussie AS, et al ( |       70.39     65.03        75.25        2.10
Baraki AG, et al (38 |       62.13     59.79        64.41        2.17
Wondim A, et al (43) |       65.83     61.04        70.32        2.12
Fikrie A, et al (44) |       71.39     66.66        75.70        2.12
Tsegaye A, et al (7) |       79.55     75.06        83.41        2.13
Tegegne AS, et al (4 |       62.77     58.99        66.40        2.14
Derseh, B, et al (19 |       55.93     51.11        60.64        2.11
Lencha B, et al (47) |       93.18     91.17        94.77        2.18
Atnafe B, et al (48) |       79.80     76.70        82.59        2.16
Abate BB, et al (49) |       65.00     61.10        68.71        2.14
Asres DT, et al (50) |       51.87     46.99        56.72        2.11
Gebremichael DY (51) |       82.38     78.45        85.73        2.14
Gebrezgi D, et al (5 |       51.87     46.99        56.72        2.11
Wagnew F, et al (53) |       69.23     64.64        73.47        2.12
Bizuneh FK, et al (5 |       65.42     60.93        69.65        2.12
Yadeta SK, et al (55 |       89.55     86.18        92.18        2.16
Mekuria G, et al (58 |       77.87     72.35        82.54        2.10
Kitesa GY, et al (59 |       79.83     76.40        82.87        2.15
Desyibelew HD, et al |       58.35     53.47        63.08        2.11
Gebremedhin K, et al |       70.40     65.76        74.65        2.12
Adimasu M, et al (62 |       81.32     77.33        84.75        2.14
Mengesha MM, et al ( |       78.74     74.13        82.71        2.13
Kabalo MY, et al (64 |       63.48     60.07        66.75        2.15
Shanka NA, et al(65) |       67.70     64.32        70.91        2.15
Kabthymer RH, et al  |       73.07     68.36        77.31        2.12
Hassen SL, et al (67 |       75.37     70.95        79.31        2.13
Eyi SE, et al (68).  |       68.72     64.47        72.69        2.13
Husen S, et al (69). |       90.94     89.00        92.56        2.18
Tesfay W, et al (71) |       56.03     51.90        60.07        2.13
Simachew Y, et al (7 |       70.40     66.47        74.05        2.14
Bitew ZW, et al (74) |       79.03     75.30        82.32        2.15
Bitew ZW, et al (75) |       76.39     72.86        79.59        2.15
Wondmeneh TG, et al  |       58.06     52.99        62.97        2.11
Workie H.M,et al(39) |       95.63     93.11        97.25        2.17
Meseret F,et at (77) |       83.09     78.81        86.66        2.14
Getahun GK, et al (7 |       48.16     43.63        52.71        2.12
Mekonnen GB,et al (7 |       75.12     68.84        80.49        2.08
 Sub-total           |
  Random pooled  ES  |       71.99     67.80        76.18       83.18
---------------------+---------------------------------------------------
     prospective
Bekalu A, et al (23) |       77.30     73.08        81.04        2.14
Abebe A, et al (45). |       71.43     67.21        75.30        2.13
F Adem, et al (37).  |       25.56     18.91        33.59        2.02
Kidane GF, et al (56 |       75.86     69.96        80.92        2.09
Teshome G, et al (57 |       79.63     73.76        84.46        2.09
Tefera TK, et al (70 |       74.49     69.60        78.82        2.12
Mamo WN, et al (72). |       65.30     60.44        69.86        2.11
Feleke FW, et al(80) |       74.72     69.93        78.97        2.12
 Sub-total           |
  Random pooled  ES  |       68.31     59.72        76.90       16.82
---------------------+---------------------------------------------------
Overall              |           
  Random pooled  ES  |       71.37     67.57        75.16      100.00
---------------------+---------------------------------------------------

Test(s) of heterogeneity:
               Heterogeneity  degrees of
                 statistic     freedom            P       I^2**
retrospective         2083.34     38            0.00     98.18%
prospective            176.95      7            0.00     96.04%
Overall               2299.46     46            0.00     98.00%
** I^2: the variation in ES attributable to heterogeneity)


Random: Test for heterogeneity between sub-groups: 
                         0.57      1            0.45

Significance test(s) of  ES=0

retrospective         z= 33.69      p = 0.00      
prospective           z= 15.58      p = 0.00      
Overall               z= 36.86      p = 0.00      
-------------------------------------------------------------------------

 
*subgroup analysis by publication year   
. metaprop Recovered Samplesize, random label (namevar= Author) power(2) by ( yearcategory )

           Study     |      ES       [95% Conf. Interval]  % Weight
---------------------+---------------------------------------------------
     ≥2019
Budul AB, et al (40) |       81.71     77.33        85.41        2.13
Akeberegn A, et al ( |       79.67     74.14        84.27        2.10
Negussie AS, et al ( |       70.39     65.03        75.25        2.10
Baraki AG, et al (38 |       62.13     59.79        64.41        2.17
Bekalu A, et al (23) |       77.30     73.08        81.04        2.14
Wondim A, et al (43) |       65.83     61.04        70.32        2.12
Fikrie A, et al (44) |       71.39     66.66        75.70        2.12
Abebe A, et al (45). |       71.43     67.21        75.30        2.13
Tsegaye A, et al (7) |       79.55     75.06        83.41        2.13
Tegegne AS, et al (4 |       62.77     58.99        66.40        2.14
Lencha B, et al (47) |       93.18     91.17        94.77        2.18
Atnafe B, et al (48) |       79.80     76.70        82.59        2.16
Abate BB, et al (49) |       65.00     61.10        68.71        2.14
Gebrezgi D, et al (5 |       51.87     46.99        56.72        2.11
Wagnew F, et al (53) |       69.23     64.64        73.47        2.12
Bizuneh FK, et al (5 |       65.42     60.93        69.65        2.12
Yadeta SK, et al (55 |       89.55     86.18        92.18        2.16
F Adem, et al (37).  |       25.56     18.91        33.59        2.02
Kidane GF, et al (56 |       75.86     69.96        80.92        2.09
Kitesa GY, et al (59 |       79.83     76.40        82.87        2.15
Gebremedhin K, et al |       70.40     65.76        74.65        2.12
Adimasu M, et al (62 |       81.32     77.33        84.75        2.14
Kabthymer RH, et al  |       73.07     68.36        77.31        2.12
Hassen SL, et al (67 |       75.37     70.95        79.31        2.13
Eyi SE, et al (68).  |       68.72     64.47        72.69        2.13
Husen S, et al (69). |       90.94     89.00        92.56        2.18
Tefera TK, et al (70 |       74.49     69.60        78.82        2.12
Tesfay W, et al (71) |       56.03     51.90        60.07        2.13
Mamo WN, et al (72). |       65.30     60.44        69.86        2.11
Simachew Y, et al (7 |       70.40     66.47        74.05        2.14
Bitew ZW, et al (74) |       79.03     75.30        82.32        2.15
Bitew ZW, et al (75) |       76.39     72.86        79.59        2.15
Wondmeneh TG, et al  |       58.06     52.99        62.97        2.11
Workie H.M,et al(39) |       95.63     93.11        97.25        2.17
Meseret F,et at (77) |       83.09     78.81        86.66        2.14
Getahun GK, et al (7 |       48.16     43.63        52.71        2.12
Mekonnen GB,et al (7 |       75.12     68.84        80.49        2.08
Feleke FW, et al(80) |       74.72     69.93        78.97        2.12
 Sub-total           |
  Random pooled  ES  |       72.06     67.83        76.29       80.90
---------------------+---------------------------------------------------
     ≤2018
Derseh, B, et al (19 |       55.93     51.11        60.64        2.11
Asres DT, et al (50) |       51.87     46.99        56.72        2.11
Gebremichael DY (51) |       82.38     78.45        85.73        2.14
Teshome G, et al (57 |       79.63     73.76        84.46        2.09
Mekuria G, et al (58 |       77.87     72.35        82.54        2.10
Desyibelew HD, et al |       58.35     53.47        63.08        2.11
Mengesha MM, et al ( |       78.74     74.13        82.71        2.13
Kabalo MY, et al (64 |       63.48     60.07        66.75        2.15
Shanka NA, et al(65) |       67.70     64.32        70.91        2.15
 Sub-total           |
  Random pooled  ES  |       68.45     61.32        75.58       19.10
---------------------+---------------------------------------------------
Overall              |           
  Random pooled  ES  |       71.37     67.57        75.16      100.00
---------------------+---------------------------------------------------

Test(s) of heterogeneity:
               Heterogeneity  degrees of
                 statistic     freedom            P       I^2**
≥2019                 1957.66     37            0.00     98.11%
≤2018                  203.49      8            0.00     96.07%
Overall               2299.46     46            0.00     98.00%
** I^2: the variation in ES attributable to heterogeneity)


Random: Test for heterogeneity between sub-groups: 
                         0.73      1            0.39

Significance test(s) of  ES=0

≥2019                 z= 33.38      p = 0.00      
≤2018                 z= 18.82      p = 0.00      
Overall               z= 36.86      p = 0.00      
-------------------------------------------------------------------------

. 
*subgroup analysis by sample size
. metaprop Recovered Samplesize, random label (namevar= Author) power(2) by ( samplecategory )

           Study     |      ES       [95% Conf. Interval]  % Weight
---------------------+---------------------------------------------------
     ≤420
Budul AB, et al (40) |       81.71     77.33        85.41        2.13
Akeberegn A, et al ( |       79.67     74.14        84.27        2.10
Negussie AS, et al ( |       70.39     65.03        75.25        2.10
Wondim A, et al (43) |       65.83     61.04        70.32        2.12
Fikrie A, et al (44) |       71.39     66.66        75.70        2.12
Tsegaye A, et al (7) |       79.55     75.06        83.41        2.13
Derseh, B, et al (19 |       55.93     51.11        60.64        2.11
Asres DT, et al (50) |       51.87     46.99        56.72        2.11
Gebremichael DY (51) |       82.38     78.45        85.73        2.14
Gebrezgi D, et al (5 |       51.87     46.99        56.72        2.11
Wagnew F, et al (53) |       69.23     64.64        73.47        2.12
Yadeta SK, et al (55 |       89.55     86.18        92.18        2.16
F Adem, et al (37).  |       25.56     18.91        33.59        2.02
Kidane GF, et al (56 |       75.86     69.96        80.92        2.09
Teshome G, et al (57 |       79.63     73.76        84.46        2.09
Mekuria G, et al (58 |       77.87     72.35        82.54        2.10
Desyibelew HD, et al |       58.35     53.47        63.08        2.11
Gebremedhin K, et al |       70.40     65.76        74.65        2.12
Mengesha MM, et al ( |       78.74     74.13        82.71        2.13
Kabthymer RH, et al  |       73.07     68.36        77.31        2.12
Hassen SL, et al (67 |       75.37     70.95        79.31        2.13
Tefera TK, et al (70 |       74.49     69.60        78.82        2.12
Mamo WN, et al (72). |       65.30     60.44        69.86        2.11
Wondmeneh TG, et al  |       58.06     52.99        62.97        2.11
Workie H.M,et al(39) |       95.63     93.11        97.25        2.17
Meseret F,et at (77) |       83.09     78.81        86.66        2.14
Mekonnen GB,et al (7 |       75.12     68.84        80.49        2.08
Feleke FW, et al(80) |       74.72     69.93        78.97        2.12
 Sub-total           |
  Random pooled  ES  |       71.21     66.08        76.34       59.23
---------------------+---------------------------------------------------
     >420
Baraki AG, et al (38 |       62.13     59.79        64.41        2.17
Bekalu A, et al (23) |       77.30     73.08        81.04        2.14
Abebe A, et al (45). |       71.43     67.21        75.30        2.13
Tegegne AS, et al (4 |       62.77     58.99        66.40        2.14
Lencha B, et al (47) |       93.18     91.17        94.77        2.18
Atnafe B, et al (48) |       79.80     76.70        82.59        2.16
Abate BB, et al (49) |       65.00     61.10        68.71        2.14
Bizuneh FK, et al (5 |       65.42     60.93        69.65        2.12
Kitesa GY, et al (59 |       79.83     76.40        82.87        2.15
Adimasu M, et al (62 |       81.32     77.33        84.75        2.14
Kabalo MY, et al (64 |       63.48     60.07        66.75        2.15
Shanka NA, et al(65) |       67.70     64.32        70.91        2.15
Eyi SE, et al (68).  |       68.72     64.47        72.69        2.13
Husen S, et al (69). |       90.94     89.00        92.56        2.18
Tesfay W, et al (71) |       56.03     51.90        60.07        2.13
Simachew Y, et al (7 |       70.40     66.47        74.05        2.14
Bitew ZW, et al (74) |       79.03     75.30        82.32        2.15
Bitew ZW, et al (75) |       76.39     72.86        79.59        2.15
Getahun GK, et al (7 |       48.16     43.63        52.71        2.12
 Sub-total           |
  Random pooled  ES  |       71.58     65.65        77.51       40.77
---------------------+---------------------------------------------------
Overall              |           
  Random pooled  ES  |       71.37     67.57        75.16      100.00
---------------------+---------------------------------------------------

Test(s) of heterogeneity:
               Heterogeneity  degrees of
                 statistic     freedom            P       I^2**
≤420                  1074.07     27            0.00     97.49%
>420                  1225.18     18            0.00     98.53%
Overall               2299.46     46            0.00     98.00%
** I^2: the variation in ES attributable to heterogeneity)


Random: Test for heterogeneity between sub-groups: 
                         0.01      1            0.93

Significance test(s) of  ES=0

≤420                  z= 27.20      p = 0.00      
>420                  z= 23.65      p = 0.00      
Overall               z= 36.86      p = 0.00      
-------------------------------------------------------------------------

 
*Subgroup analysis by median recovery time
. metaprop Recovered Samplesize, random label (namevar= Author) power(2) by ( categorymedian )

     <30
Negussie AS, et al ( |       70.39     65.03        75.25        2.10
Baraki AG, et al (38 |       62.13     59.79        64.41        2.17
Wondim A, et al (43) |       65.83     61.04        70.32        2.12
Fikrie A, et al (44) |       71.39     66.66        75.70        2.12
Abebe A, et al (45). |       71.43     67.21        75.30        2.13
Tegegne AS, et al (4 |       62.77     58.99        66.40        2.14
Derseh, B, et al (19 |       55.93     51.11        60.64        2.11
Asres DT, et al (50) |       51.87     46.99        56.72        2.11
Gebremichael DY (51) |       82.38     78.45        85.73        2.14
Gebrezgi D, et al (5 |       51.87     46.99        56.72        2.11
Wagnew F, et al (53) |       69.23     64.64        73.47        2.12
Bizuneh FK, et al (5 |       65.42     60.93        69.65        2.12
F Adem, et al (37).  |       25.56     18.91        33.59        2.02
Kidane GF, et al (56 |       75.86     69.96        80.92        2.09
Mekuria G, et al (58 |       77.87     72.35        82.54        2.10
Adimasu M, et al (62 |       81.32     77.33        84.75        2.14
Kabthymer RH, et al  |       73.07     68.36        77.31        2.12
Hassen SL, et al (67 |       75.37     70.95        79.31        2.13
Eyi SE, et al (68).  |       68.72     64.47        72.69        2.13
Tefera TK, et al (70 |       74.49     69.60        78.82        2.12
Tesfay W, et al (71) |       56.03     51.90        60.07        2.13
Bitew ZW, et al (74) |       79.03     75.30        82.32        2.15
Bitew ZW, et al (75) |       76.39     72.86        79.59        2.15
Wondmeneh TG, et al  |       58.06     52.99        62.97        2.11
Workie H.M,et al(39) |       95.63     93.11        97.25        2.17
Meseret F,et at (77) |       83.09     78.81        86.66        2.14
Getahun GK, et al (7 |       48.16     43.63        52.71        2.12
Mekonnen GB,et al (7 |       75.12     68.84        80.49        2.08
 Sub-total           |
  Random pooled  ES  |       68.11     62.92        73.31       59.41
---------------------+---------------------------------------------------
     >30
Bekalu A, et al (23) |       77.30     73.08        81.04        2.14
Tsegaye A, et al (7) |       79.55     75.06        83.41        2.13
Atnafe B, et al (48) |       79.80     76.70        82.59        2.16
Yadeta SK, et al (55 |       89.55     86.18        92.18        2.16
Teshome G, et al (57 |       79.63     73.76        84.46        2.09
Kitesa GY, et al (59 |       79.83     76.40        82.87        2.15
Gebremedhin K, et al |       70.40     65.76        74.65        2.12
Mengesha MM, et al ( |       78.74     74.13        82.71        2.13
Shanka NA, et al(65) |       67.70     64.32        70.91        2.15
Husen S, et al (69). |       90.94     89.00        92.56        2.18
Mamo WN, et al (72). |       65.30     60.44        69.86        2.11
Simachew Y, et al (7 |       70.40     66.47        74.05        2.14
Feleke FW, et al(80) |       74.72     69.93        78.97        2.12
 Sub-total           |
  Random pooled  ES  |       77.30     72.32        82.28       27.78
---------------------+---------------------------------------------------
Overall              |           
  Random pooled  ES  |       71.37     67.57        75.16      100.00
---------------------+---------------------------------------------------

Test(s) of heterogeneity:
               Heterogeneity  degrees of
                 statistic     freedom            P       I^2**
none                   435.89      5            0.00     98.85%
<30                   1270.09     27            0.00     97.87%
>30                    321.44     12            0.00     96.27%
Overall               2299.46     46            0.00     98.00%
** I^2: the variation in ES attributable to heterogeneity)


Random: Test for heterogeneity between sub-groups: 
                         6.26      2            0.04

Significance test(s) of  ES=0

none                  z= 10.97      p = 0.00      
<30                   z= 25.69      p = 0.00      
>30                   z= 30.43      p = 0.00      
Overall               z= 36.86      p = 0.00      
-------------------------------------------------------------------------

 
*Subgroup analysis by clinical classification of SAM
. metaprop Recovered Samplesize, random label (namevar= Author) power(2) by ( classifySAM )

           Study     |      ES       [95% Conf. Interval]  % Weight
---------------------+---------------------------------------------------
     complicated
Budul AB, et al (40) |       81.71     77.33        85.41        2.13
Akeberegn A, et al ( |       79.67     74.14        84.27        2.10
Negussie AS, et al ( |       70.39     65.03        75.25        2.10
Baraki AG, et al (38 |       62.13     59.79        64.41        2.17
Wondim A, et al (43) |       65.83     61.04        70.32        2.12
Fikrie A, et al (44) |       71.39     66.66        75.70        2.12
Abebe A, et al (45). |       71.43     67.21        75.30        2.13
Tegegne AS, et al (4 |       62.77     58.99        66.40        2.14
Derseh, B, et al (19 |       55.93     51.11        60.64        2.11
Lencha B, et al (47) |       93.18     91.17        94.77        2.18
Atnafe B, et al (48) |       79.80     76.70        82.59        2.16
Abate BB, et al (49) |       65.00     61.10        68.71        2.14
Asres DT, et al (50) |       51.87     46.99        56.72        2.11
Gebremichael DY (51) |       82.38     78.45        85.73        2.14
Gebrezgi D, et al (5 |       51.87     46.99        56.72        2.11
Wagnew F, et al (53) |       69.23     64.64        73.47        2.12
Bizuneh FK, et al (5 |       65.42     60.93        69.65        2.12
F Adem, et al (37).  |       25.56     18.91        33.59        2.02
Kidane GF, et al (56 |       75.86     69.96        80.92        2.09
Teshome G, et al (57 |       79.63     73.76        84.46        2.09
Mekuria G, et al (58 |       77.87     72.35        82.54        2.10
Kitesa GY, et al (59 |       79.83     76.40        82.87        2.15
Desyibelew HD, et al |       58.35     53.47        63.08        2.11
Gebremedhin K, et al |       70.40     65.76        74.65        2.12
Adimasu M, et al (62 |       81.32     77.33        84.75        2.14
Mengesha MM, et al ( |       78.74     74.13        82.71        2.13
Kabalo MY, et al (64 |       63.48     60.07        66.75        2.15
Shanka NA, et al(65) |       67.70     64.32        70.91        2.15
Kabthymer RH, et al  |       73.07     68.36        77.31        2.12
Hassen SL, et al (67 |       75.37     70.95        79.31        2.13
Eyi SE, et al (68).  |       68.72     64.47        72.69        2.13
Husen S, et al (69). |       90.94     89.00        92.56        2.18
Tefera TK, et al (70 |       74.49     69.60        78.82        2.12
Tesfay W, et al (71) |       56.03     51.90        60.07        2.13
Mamo WN, et al (72). |       65.30     60.44        69.86        2.11
Simachew Y, et al (7 |       70.40     66.47        74.05        2.14
Bitew ZW, et al (74) |       79.03     75.30        82.32        2.15
Bitew ZW, et al (75) |       76.39     72.86        79.59        2.15
Wondmeneh TG, et al  |       58.06     52.99        62.97        2.11
Workie H.M,et al(39) |       95.63     93.11        97.25        2.17
Meseret F,et at (77) |       83.09     78.81        86.66        2.14
Getahun GK, et al (7 |       48.16     43.63        52.71        2.12
Mekonnen GB,et al (7 |       75.12     68.84        80.49        2.08
 Sub-total           |
  Random pooled  ES  |       70.53     66.45        74.60       91.46
---------------------+---------------------------------------------------
     uncomplicated
Bekalu A, et al (23) |       77.30     73.08        81.04        2.14
Tsegaye A, et al (7) |       79.55     75.06        83.41        2.13
Yadeta SK, et al (55 |       89.55     86.18        92.18        2.16
Feleke FW, et al(80) |       74.72     69.93        78.97        2.12
 Sub-total           |
  Random pooled  ES  |       80.40     73.25        87.54        8.54
---------------------+---------------------------------------------------
Overall              |           
  Random pooled  ES  |       71.37     67.57        75.16      100.00
---------------------+---------------------------------------------------

Test(s) of heterogeneity:
               Heterogeneity  degrees of
                 statistic     freedom            P       I^2**
complicated           2221.00     42            0.00     98.11%
uncomplicated           40.98      3            0.00     92.68%
Overall               2299.46     46            0.00     98.00%
** I^2: the variation in ES attributable to heterogeneity)


Random: Test for heterogeneity between sub-groups: 
                         5.53      1            0.02

Significance test(s) of  ES=0

complicated           z= 33.95      p = 0.00      
uncomplicated         z= 22.06      p = 0.00      
Overall               z= 36.86      p = 0.00      
-------------------------------------------------------------------------

*Univariate meta-regression analysis
. metareg Percentage Publicationyear Samplesize mediarecoverytimeindays, wsse( Percentage ) bsest(reml)

Meta-regression                                       Number of obs  =      41
REML estimate of between-study variance               tau2           =       0
% residual variation due to heterogeneity             I-squared_res  =   0.00%
Proportion of between-study variance explained        Adj R-squared  =      .%
Joint test for all covariates                         Model F(3,37)  =    0.18
With Knapp-Hartung modification                       Prob > F       =  0.9087
-----------------------------------------------------------------------------------------
             Percentage | Coefficient  Std. err.      t    P>|t|     [95% conf. interval]
------------------------+----------------------------------------------------------------
        Publicationyear |   .0108849   .0436771     0.25   0.805    -.0776133    .0993831
             Samplesize |   .0002454   .0003794     0.65   0.522    -.0005232    .0010141
mediarecoverytimeindays |   .0020446   .0077954     0.26   0.795    -.0137504    .0178395
                  _cons |  -21.52753   88.27013    -0.24   0.809    -200.3798    157.3247


* check bias using egger test
. metabias _ES _seES, egger

Note: data input format theta se_theta assumed.

Egger's test for small-study effects:
Regress standard normal deviate of intervention
effect estimate against its standard error

Number of studies =  47                                Root MSE      =   5.267
------------------------------------------------------------------------------
     Std_Eff | Coefficient  Std. err.      t    P>|t|     [95% conf. interval]
-------------+----------------------------------------------------------------
       slope |   1.024146   .0443839    23.07   0.000      .934752     1.11354
        bias |  -14.71924   2.390975    -6.16   0.000    -19.53491   -9.903569
------------------------------------------------------------------------------

Test of H0: no small-study effects          P = 0.000

*metatrim and fill analysis

 . meta set _ES _seES,studylabel( Author )

Meta-analysis setting information

 Study information
    No. of studies: 47
       Study label: Author
        Study size: N/A

       Effect size
              Type: <generic>
             Label: Effect size
          Variable: _ES

         Precision
         Std. err.: _seES
                CI: [_meta_cil, _meta_ciu]
          CI level: 95%

  Model and method
             Model: Random effects
            Method: REML

. meta trimfill, itermethod(fixed) poolmethod(dlaird) funnel

  Effect-size label: Effect size
        Effect size: _ES
          Std. err.: _seES

Nonparametric trim-and-fill analysis of publication bias
Linear estimator, imputing on the right

Iteration                            Number of studies =     68
  Model: Fixed-effects                        observed =     47
 Method: Inverse-variance                      imputed =     21

Pooling
  Model: Random-effects
 Method: DerSimonian–Laird

---------------------------------------------------------------
             Studies |      Effect size    [95% conf. interval]
---------------------+-----------------------------------------
            Observed |            0.714       0.676       0.752
  Observed + Imputed |            0.826       0.784       0.869
---------------------------------------------------------------

*sensitivity analysis
. meta forestplot, leaveoneout

  Effect-size label: Effect size
        Effect size: _ES
          Std. err.: _seES
        Study label: Author

		
		
		*Risk factors for severe acute malnutrition (SAM)
*Association of Age and recovery
. metan AHR LCI UCI,random label (namevar= Authors)

           Study     |     ES    [95% Conf. Interval]     % Weight
---------------------+---------------------------------------------------
Baraki AG, et al (33 |  0.910       0.750     1.110         25.53
Wondim A, et al (38) |  1.200       0.920     1.570         16.30
Fikrie A, et al (39) |  0.930       0.710     1.210         20.71
Teshome G, et al (51 |  1.170       0.820     1.660         12.08
Workie H.M,et al(39) |  0.880       0.700     1.100         24.11
Gebremedhin K, et al |  3.150       1.850     5.030          1.26
---------------------+---------------------------------------------------
D+L pooled ES        |  1.014       0.832     1.196        100.00
---------------------+---------------------------------------------------
 Heterogeneity calculated by formula
  Q = SIGMA_i{ (1/variance_i)*(effect_i - effect_pooled)^2 } 
where variance_i = ((upper limit - lower limit)/(2*z))^2 

  Heterogeneity chi-squared =  11.31 (d.f. = 5) p = 0.046
  I-squared (variation in ES attributable to heterogeneity) =  55.8%
  Estimate of between-study variance Tau-squared =  0.0252

  Test of ES=0 : z=  10.93 p = 0.000
*Association of gender and recovery
. metan AHR LCI UCI,random label (namevar= Authors)

           Study     |     ES    [95% Conf. Interval]     % Weight
---------------------+---------------------------------------------------
Tsegaye A, et al (7) |  1.150       0.900     1.500         20.31
Wagnew F, et al (47) |  1.200       0.770     1.230         25.57
Adimasu M, et al (56 |  0.840       0.670     1.060         28.54
Mamo WN, et al (66). |  0.850       0.640     1.100         25.57
---------------------+---------------------------------------------------
D+L pooled ES        |  0.998       0.806     1.189        100.00
---------------------+---------------------------------------------------
 Heterogeneity calculated by formula
  Q = SIGMA_i{ (1/variance_i)*(effect_i - effect_pooled)^2 } 
where variance_i = ((upper limit - lower limit)/(2*z))^2 

  Heterogeneity chi-squared =   7.96 (d.f. = 3) p = 0.047
  I-squared (variation in ES attributable to heterogeneity) =  62.3%
  Estimate of between-study variance Tau-squared =  0.0235

  Test of ES=0 : z=  10.22 p = 0.000

*The association between residence and recovery rate
. metan AHR LCI UCI,random label (namevar= Authors)

           Study     |     ES    [95% Conf. Interval]     % Weight
---------------------+---------------------------------------------------
Baraki AG, et al (33 |  1.230       0.990     1.520         25.51
Wondim A, et al (38) |  1.230       0.930     1.610         15.50
F Adem, et al(32). 2 |  1.010       0.340     2.790          1.19
Adimasu M, et al (56 |  1.200       0.930     1.560         18.05
Eyi SE, et al (62).  |  0.890       0.640     1.240         19.90
Feleke FW, et al(80) |  0.914       0.480     1.730          4.59
Getahun GK, et al (7 |  1.990       0.620     6.430          0.21
Mamo WN, et al (66). |  0.840       0.560     1.250         15.05
---------------------+---------------------------------------------------
D+L pooled ES        |  1.083       0.949     1.217        100.00
---------------------+---------------------------------------------------
 Heterogeneity calculated by formula
  Q = SIGMA_i{ (1/variance_i)*(effect_i - effect_pooled)^2 } 
where variance_i = ((upper limit - lower limit)/(2*z))^2 

  Heterogeneity chi-squared =   6.59 (d.f. = 7) p = 0.472
  I-squared (variation in ES attributable to heterogeneity) =   0.0%
  Estimate of between-study variance Tau-squared =  0.0000

  Test of ES=0 : z=  15.86 p = 0.000

*The association between admission type and recovery rate
. metan AHR LCI UCI, random label(namevar= Author)

           Study     |     ES    [95% Conf. Interval]     % Weight
---------------------+---------------------------------------------------
Tsegaye A, et al (7) |  1.800       1.200     2.700         19.69
Yadeta SK, et al (49 |  1.620       0.840     3.100         10.19
Kitesa GY, et al (53 |  1.590       1.054     2.400         22.97
Gebremedhin K, et al |  1.070       0.780     1.460         47.15
---------------------+---------------------------------------------------
D+L pooled ES        |  1.389       1.001     1.778        100.00
---------------------+---------------------------------------------------
 Heterogeneity calculated by formula
  Q = SIGMA_i{ (1/variance_i)*(effect_i - effect_pooled)^2 } 
where variance_i = ((upper limit - lower limit)/(2*z))^2 

  Heterogeneity chi-squared =   4.47 (d.f. = 3) p = 0.215
  I-squared (variation in ES attributable to heterogeneity) =  32.9%
  Estimate of between-study variance Tau-squared =  0.0533

  Test of ES=0 : z=   7.01 p = 0.000
* The association between edematous and recovery rate
. metan AHR LCI UCI, random label(namevar= Authors)

           Study     |     ES    [95% Conf. Interval]     % Weight
---------------------+---------------------------------------------------
Baraki AG, et al (33 |  0.740       0.590     0.930         29.72
Yadeta SK, et al (49 |  1.740       1.330     2.300         15.66
F Adem, et al(32). 2 |  3.700       0.420    31.400          0.03
Getahun GK, et al (7 |  0.680       0.440     1.050         23.24
Husen S, et al (63). |  0.700       0.580     0.840         31.36
---------------------+---------------------------------------------------
D+L pooled ES        |  0.871       0.610     1.132        100.00
---------------------+---------------------------------------------------
 Heterogeneity calculated by formula
  Q = SIGMA_i{ (1/variance_i)*(effect_i - effect_pooled)^2 } 
where variance_i = ((upper limit - lower limit)/(2*z))^2 

  Heterogeneity chi-squared =  16.93 (d.f. = 4) p = 0.002
  I-squared (variation in ES attributable to heterogeneity) =  76.4%
  Estimate of between-study variance Tau-squared =  0.0523

  Test of ES=0 : z=   6.53 p = 0.000
*The association between TB and recovery rate
. metan AHR LCI UCI, random label(namevar= Author)

           Study     |     ES    [95% Conf. Interval]     % Weight
---------------------+---------------------------------------------------
Baraki AG, et al (33 |  0.530       0.360     0.770         23.37
F Adem, et al(32). 2 |  0.190       0.060     0.620         15.49
Adimasu M, et al (56 |  0.980       0.590     1.650          5.38
Kabthymer RH, et al  |  0.480       0.270     0.870         13.98
Tefera TK, et al(64) |  0.780       0.250     2.450          1.35
Getahun GK, et al (7 |  0.510       0.240     1.070          8.28
Bitew ZW, et al (68) |  0.440       0.320     0.620         32.15
---------------------+---------------------------------------------------
D+L pooled ES        |  0.467       0.338     0.597        100.00
---------------------+---------------------------------------------------
 Heterogeneity calculated by formula
  Q = SIGMA_i{ (1/variance_i)*(effect_i - effect_pooled)^2 } 
where variance_i = ((upper limit - lower limit)/(2*z))^2 

  Heterogeneity chi-squared =   8.18 (d.f. = 6) p = 0.225
  I-squared (variation in ES attributable to heterogeneity) =  26.7%
  Estimate of between-study variance Tau-squared =  0.0077

  Test of ES=0 : z=   7.09 p = 0.000
*The association between HIV and recovery rate
. metan AHR LCI UCI, random label(namevar= Author)

           Study     |     ES    [95% Conf. Interval]     % Weight
---------------------+---------------------------------------------------
Negussie AS, et al ( |  3.200       1.045     9.900          0.35
Baraki AG, et al (33 |  0.470       0.280     0.790         39.01
Adimasu M, et al (56 |  0.860       0.590     1.260         30.87
Getahun GK, et al (7 |  1.280       0.450     3.660          2.60
Mekonnen GB,et al (7 |  2.550       1.010     6.500          0.91
Tefera TK, et al(64) |  0.730       0.440     1.220         26.25
---------------------+---------------------------------------------------
D+L pooled ES        |  0.708       0.444     0.973        100.00
---------------------+---------------------------------------------------
 Heterogeneity calculated by formula
  Q = SIGMA_i{ (1/variance_i)*(effect_i - effect_pooled)^2 } 
where variance_i = ((upper limit - lower limit)/(2*z))^2 

  Heterogeneity chi-squared =   7.28 (d.f. = 5) p = 0.200
  I-squared (variation in ES attributable to heterogeneity) =  31.4%
  Estimate of between-study variance Tau-squared =  0.0297

  Test of ES=0 : z=   5.25 p = 0.000
*The association between pneumonia and recovery raye
. metan AHR LCI UCI, random label(namevar= Author)

           Study     |     ES    [95% Conf. Interval]     % Weight
---------------------+---------------------------------------------------
Negussie AS, et al ( |  2.200       0.900     5.500          0.25
Baraki AG, et al (33 |  0.660       0.530     0.830         22.13
Wondim A, et al (38) |  1.020       0.770     1.340         11.29
Derseh, B, et al (17 |  0.710       0.510     0.980         14.42
F Adem, et al(32). 2 |  0.460       0.140     1.550          2.53
Adimasu M, et al (56 |  0.760       0.600     0.970         18.57
Workie H.M,et al(39) |  0.550       0.400     0.740         20.03
Tefera TK, et al(64) |  0.860       0.610     1.200         10.77
---------------------+---------------------------------------------------
D+L pooled ES        |  0.725       0.608     0.841        100.00
---------------------+---------------------------------------------------
 Heterogeneity calculated by formula
  Q = SIGMA_i{ (1/variance_i)*(effect_i - effect_pooled)^2 } 
where variance_i = ((upper limit - lower limit)/(2*z))^2 

  Heterogeneity chi-squared =  11.72 (d.f. = 7) p = 0.110
  I-squared (variation in ES attributable to heterogeneity) =  40.3%
  Estimate of between-study variance Tau-squared =  0.0101

  Test of ES=0 : z=  12.21 p = 0.000
*The association between malaria and recovery rate
. metan AHR LCI UCI, random label(namevar= Author)

           Study     |     ES    [95% Conf. Interval]     % Weight
---------------------+---------------------------------------------------
Wondim A, et al (38) |  1.540       1.090     2.170         77.89
Fikrie A, et al (39) |  2.110       0.860     5.150          4.94
Asres DT, et al (44) |  1.180       0.500     2.800         17.17
---------------------+---------------------------------------------------
D+L pooled ES        |  1.506       1.030     1.983        100.00
---------------------+---------------------------------------------------
 Heterogeneity calculated by formula
  Q = SIGMA_i{ (1/variance_i)*(effect_i - effect_pooled)^2 } 
where variance_i = ((upper limit - lower limit)/(2*z))^2 

  Heterogeneity chi-squared =   0.63 (d.f. = 2) p = 0.730
  I-squared (variation in ES attributable to heterogeneity) =   0.0%
  Estimate of between-study variance Tau-squared =  0.0000

  Test of ES=0 : z=   6.19 p = 0.000
*The association between anemia and recovery rate
. metan AHR LCI UCI, random label(namevar= Author)

           Study     |     ES    [95% Conf. Interval]     % Weight
---------------------+---------------------------------------------------
Baraki AG, et al (33 |  0.730       0.600     0.890         16.81
Tsegaye A, et al (7) |  0.710       0.430     1.200          6.96
Derseh, B, et al (17 |  0.940       0.610     1.460          6.05
F Adem, et al(32). 2 |  0.320       0.140     0.740          9.51
Gebremedhin K, et al |  0.640       0.420     0.980         10.26
Adimasu M, et al (56 |  1.080       0.850     1.360         11.28
Mekonnen GB,et al (7 |  0.790       0.570     1.100         10.86
Workie H.M,et al(39) |  0.670       0.500     0.900         13.88
Bitew ZW, et al (68) |  0.850       0.680     1.060         14.40
---------------------+---------------------------------------------------
D+L pooled ES        |  0.748       0.625     0.871        100.00
---------------------+---------------------------------------------------
 Heterogeneity calculated by formula
  Q = SIGMA_i{ (1/variance_i)*(effect_i - effect_pooled)^2 } 
where variance_i = ((upper limit - lower limit)/(2*z))^2 

  Heterogeneity chi-squared =  17.57 (d.f. = 8) p = 0.025
  I-squared (variation in ES attributable to heterogeneity) =  54.5%
  Estimate of between-study variance Tau-squared =  0.0179

  Test of ES=0 : z=  11.94 p = 0.000
*Association Diarrhea and recovery rate
. metan AHR LCI UCI, random label(namevar= Author)

           Study     |     ES    [95% Conf. Interval]     % Weight
---------------------+---------------------------------------------------
Wondim A, et al (38) |  1.170       0.880     1.550          7.29
Tsegaye A, et al (7) |  0.500       0.350     0.710          9.74
Teshome G, et al (51 |  0.630       0.420     0.910          8.73
Gebremedhin K, et al |  0.220       0.130     0.390         10.42
Adimasu M, et al (56 |  0.720       0.460     1.130          7.29
Husen S, et al (63). |  0.510       0.440     0.590         10.98
Tefera TK, et al(64) |  1.400       1.020     1.900          5.80
Tesfay W, et al (65) |  0.570       0.420     0.790          9.67
Getahun GK, et al (7 |  0.640       0.450     0.910          8.97
Workie H.M,et al(39) |  1.090       0.750     1.580          6.13
Feleke FW, et al(80) |  0.930       0.530     1.640          4.51
Mamo WN, et al (66). |  0.800       0.740     0.990         10.48
---------------------+---------------------------------------------------
D+L pooled ES        |  0.707       0.555     0.859        100.00
---------------------+---------------------------------------------------
 Heterogeneity calculated by formula
  Q = SIGMA_i{ (1/variance_i)*(effect_i - effect_pooled)^2 } 
where variance_i = ((upper limit - lower limit)/(2*z))^2 

  Heterogeneity chi-squared =  78.87 (d.f. = 11) p = 0.000
  I-squared (variation in ES attributable to heterogeneity) =  86.1%
  Estimate of between-study variance Tau-squared =  0.0534

  Test of ES=0 : z=   9.11 p = 0.000

*The association between vomiting and recovery rate
. metan AHR LCI UCI, random label(namevar= Author)

           Study     |     ES    [95% Conf. Interval]     % Weight
---------------------+---------------------------------------------------
Wondim A, et al (38) |  0.850       0.640     1.130         14.29
Tsegaye A, et al (7) |  0.700       0.500     1.000         14.17
Bizuneh FK, et al(48 |  0.880       0.690     1.110         15.05
F Adem, et al(32). 2 |  0.360       0.160     0.810         12.48
Husen S, et al (63). |  0.390       0.330     0.460         17.37
Tesfay W, et al (65) |  0.880       0.680     1.140         14.62
Mamo WN, et al (66). |  0.430       0.210     0.900         12.03
---------------------+---------------------------------------------------
D+L pooled ES        |  0.646       0.434     0.858        100.00
---------------------+---------------------------------------------------
 Heterogeneity calculated by formula
  Q = SIGMA_i{ (1/variance_i)*(effect_i - effect_pooled)^2 } 
where variance_i = ((upper limit - lower limit)/(2*z))^2 

  Heterogeneity chi-squared =  45.12 (d.f. = 6) p = 0.000
  I-squared (variation in ES attributable to heterogeneity) =  86.7%
  Estimate of between-study variance Tau-squared =  0.0663

  Test of ES=0 : z=   5.97 p = 0.000
*The association between shock and recovery rate
. metan AHR LCI UCI, random label(namevar= Author)

           Study     |     ES    [95% Conf. Interval]     % Weight
---------------------+---------------------------------------------------
Adimasu M, et al (56 |  0.530       0.320     0.870         35.87
Kabthymer RH, et al  |  0.180       0.050     0.590         36.09
Bitew ZW, et al (68) |  0.960       0.610     1.500         28.05
---------------------+---------------------------------------------------
D+L pooled ES        |  0.524       0.127     0.921        100.00
---------------------+---------------------------------------------------
 Heterogeneity calculated by formula
  Q = SIGMA_i{ (1/variance_i)*(effect_i - effect_pooled)^2 } 
where variance_i = ((upper limit - lower limit)/(2*z))^2 

  Heterogeneity chi-squared =   9.21 (d.f. = 2) p = 0.010
  I-squared (variation in ES attributable to heterogeneity) =  78.3%
  Estimate of between-study variance Tau-squared =  0.0946

  Test of ES=0 : z=   2.59 p = 0.010
*The association between fever and recovery rate
. metan AHR LCI UCI, random label(namevar= Author)

           Study     |     ES    [95% Conf. Interval]     % Weight
---------------------+---------------------------------------------------
Adimasu M, et al (56 |  1.070       0.820     1.400         29.57
Tesfay W, et al (65) |  1.070       0.700     1.640         11.26
Bitew ZW, et al (68) |  0.890       0.710     1.120         59.17
---------------------+---------------------------------------------------
D+L pooled ES        |  0.963       0.806     1.121        100.00
---------------------+---------------------------------------------------
 Heterogeneity calculated by formula
  Q = SIGMA_i{ (1/variance_i)*(effect_i - effect_pooled)^2 } 
where variance_i = ((upper limit - lower limit)/(2*z))^2 

  Heterogeneity chi-squared =   1.21 (d.f. = 2) p = 0.546
  I-squared (variation in ES attributable to heterogeneity) =   0.0%
  Estimate of between-study variance Tau-squared =  0.0000

  Test of ES=0 : z=  11.98 p = 0.000
*The association between NG tubeand recovery rate
. metan AHR LCI UCI, random label(namevar= Author)

           Study     |     ES    [95% Conf. Interval]     % Weight
---------------------+---------------------------------------------------
Derseh, B, et al (17 |  0.840       0.600     1.170         40.63
F Adem, et al(32). 2 |  0.620       0.220     1.810         12.19
Tefera TK, et al(64) |  0.440       0.270     0.710         47.19
---------------------+---------------------------------------------------
D+L pooled ES        |  0.624       0.315     0.934        100.00
---------------------+---------------------------------------------------
 Heterogeneity calculated by formula
  Q = SIGMA_i{ (1/variance_i)*(effect_i - effect_pooled)^2 } 
where variance_i = ((upper limit - lower limit)/(2*z))^2 

  Heterogeneity chi-squared =   4.75 (d.f. = 2) p = 0.093
  I-squared (variation in ES attributable to heterogeneity) =  57.9%
  Estimate of between-study variance Tau-squared =  0.0403

  Test of ES=0 : z=   3.95 p = 0.000
*The association between folic acide and recovery rate
. metan AHR LCI UCI, random label(namevar= Author)

           Study     |     ES    [95% Conf. Interval]     % Weight
---------------------+---------------------------------------------------
Abebe A, et al(40).  |  1.250       0.970     1.620         16.12
Mekuria G, et al (52 |  0.350       0.140     0.890         14.75
Gebremedhin K, et al |  0.890       0.580     1.360         14.35
Tesfay W, et al (65) |  1.000       0.670     1.500         13.70
Meseret F,et at (77) |  1.240       0.740     2.100          8.28
Mekonnen GB,et al (7 |  0.750       0.470     1.210         14.88
Mamo WN, et al (66). |  0.600       0.400     0.920         17.92
---------------------+---------------------------------------------------
D+L pooled ES        |  0.840       0.593     1.086        100.00
---------------------+---------------------------------------------------
 Heterogeneity calculated by formula
  Q = SIGMA_i{ (1/variance_i)*(effect_i - effect_pooled)^2 } 
where variance_i = ((upper limit - lower limit)/(2*z))^2 

  Heterogeneity chi-squared =  17.93 (d.f. = 6) p = 0.006
  I-squared (variation in ES attributable to heterogeneity) =  66.5%
  Estimate of between-study variance Tau-squared =  0.0707

  Test of ES=0 : z=   6.67 p = 0.000
*The association between Vitamine A and recovery rate
. metan AHR LCI UCI, random label(namevar= Author)

           Study     |     ES    [95% Conf. Interval]     % Weight
---------------------+---------------------------------------------------
Baraki AG, et al (33 |  1.430       1.120     1.820         23.90
Tsegaye A, et al (7) |  2.500       1.900     3.300         11.64
F Adem, et al(32). 2 |  1.690       0.730     3.880          3.08
Adimasu M, et al (56 |  1.350       0.970     1.860         19.64
Mamo WN, et al (66). |  1.330       0.840     2.100         13.38
Bitew ZW, et al (68) |  1.300       1.070     1.590         28.36
---------------------+---------------------------------------------------
D+L pooled ES        |  1.497       1.208     1.785        100.00
---------------------+---------------------------------------------------
 Heterogeneity calculated by formula
  Q = SIGMA_i{ (1/variance_i)*(effect_i - effect_pooled)^2 } 
where variance_i = ((upper limit - lower limit)/(2*z))^2 

  Heterogeneity chi-squared =  10.25 (d.f. = 5) p = 0.068
  I-squared (variation in ES attributable to heterogeneity) =  51.2%
  Estimate of between-study variance Tau-squared =  0.0589

  Test of ES=0 : z=  10.16 p = 0.000

*The association between ready used therapeutic food (RUTF) and recovery rate
. metan AHR LCI UCI, random label(namevar= Authors)

           Study     |     ES    [95% Conf. Interval]     % Weight
---------------------+---------------------------------------------------
Bekalu A, et al(20). |  1.600       1.100     2.300         29.15
Yadeta SK, et al (49 |  1.220       0.900     1.650         36.47
Kitesa GY, et al (53 |  2.100       1.720     2.600         34.38
---------------------+---------------------------------------------------
D+L pooled ES        |  1.633       1.069     2.198        100.00
---------------------+---------------------------------------------------
 Heterogeneity calculated by formula
  Q = SIGMA_i{ (1/variance_i)*(effect_i - effect_pooled)^2 } 
where variance_i = ((upper limit - lower limit)/(2*z))^2 

  Heterogeneity chi-squared =   8.90 (d.f. = 2) p = 0.012
  I-squared (variation in ES attributable to heterogeneity) =  77.5%
  Estimate of between-study variance Tau-squared =  0.1909

  Test of ES=0 : z=   5.67 p = 0.000

*The association between Taking amoxicillin and recovery rate
. metan AHR LCI UCI, random label(namevar= Author)

           Study     |     ES    [95% Conf. Interval]     % Weight
---------------------+---------------------------------------------------
Tsegaye A, et al (7) |  2.570       1.900     3.500         12.56
Yadeta SK, et al (49 |  1.550       1.190     2.020         15.32
Kabthymer RH, et al  |  1.540       1.010     2.340         13.60
Eyi SE, et al (62).  |  1.300       1.020     1.700         15.74
Husen S, et al (63). |  5.860       4.550     7.550          7.76
Getahun GK, et al (7 |  1.620       1.110     2.350         13.93
Feleke FW, et al(80) |  1.930       0.970     3.830          8.15
Mamo WN, et al (66). |  2.300       1.700     3.200         12.95
---------------------+---------------------------------------------------
D+L pooled ES        |  2.110       1.538     2.681        100.00
---------------------+---------------------------------------------------
 Heterogeneity calculated by formula
  Q = SIGMA_i{ (1/variance_i)*(effect_i - effect_pooled)^2 } 
where variance_i = ((upper limit - lower limit)/(2*z))^2 

  Heterogeneity chi-squared =  42.71 (d.f. = 7) p = 0.000
  I-squared (variation in ES attributable to heterogeneity) =  83.6%
  Estimate of between-study variance Tau-squared =  0.5098

  Test of ES=0 : z=   7.24 p = 0.000
*The association between deworming and recovery rate
. metan AHR LCI UCI, random label(namevar= Author)

           Study     |     ES    [95% Conf. Interval]     % Weight
---------------------+---------------------------------------------------
Tsegaye A, et al (7) |  1.500       1.140     2.030         18.35
Atnafe B, et al (42) |  1.440       1.010     2.070         16.68
Wagnew F, et al (47) |  0.800       0.560     1.140         21.26
Kitesa GY, et al (53 |  1.490       0.930     2.390         13.08
Kabthymer RH, et al  |  1.800       1.200     2.730         12.52
Getahun GK, et al (7 |  2.140       1.480     3.090         11.90
Mamo WN, et al (66). |  1.100       0.400     3.100          6.21
---------------------+---------------------------------------------------
D+L pooled ES        |  1.429       1.038     1.819        100.00
---------------------+---------------------------------------------------
 Heterogeneity calculated by formula
  Q = SIGMA_i{ (1/variance_i)*(effect_i - effect_pooled)^2 } 
where variance_i = ((upper limit - lower limit)/(2*z))^2 

  Heterogeneity chi-squared =  18.02 (d.f. = 6) p = 0.006
  I-squared (variation in ES attributable to heterogeneity) =  66.7%
  Estimate of between-study variance Tau-squared =  0.1650

  Test of ES=0 : z=   7.17 p = 0.000
*The association between Vaccinated with measles and recovery rate
. metan AHR LCI UCI, random label(namevar= Authors)

           Study     |     ES    [95% Conf. Interval]     % Weight
---------------------+---------------------------------------------------
Tsegaye A, et al (7) |  1.100       0.900     1.500         23.09
Atnafe B, et al (42) |  1.490       0.980     2.270          5.00
Gebremedhin K, et al |  1.030       0.870     1.210         71.91
---------------------+---------------------------------------------------
D+L pooled ES        |  1.069       0.925     1.213        100.00
---------------------+---------------------------------------------------
 Heterogeneity calculated by formula
  Q = SIGMA_i{ (1/variance_i)*(effect_i - effect_pooled)^2 } 
where variance_i = ((upper limit - lower limit)/(2*z))^2 

  Heterogeneity chi-squared =   1.88 (d.f. = 2) p = 0.391
  I-squared (variation in ES attributable to heterogeneity) =   0.0%
  Estimate of between-study variance Tau-squared =  0.0000

  Test of ES=0 : z=  14.54 p = 0.000
